# Supplementary material for: In Vitro microRNA Expression Profile Alterations under CDK4/6 Therapy in Breast Cancer
Source: Biomedicines. 2023 Oct 5;11(10):2705. doi: 10.3390/biomedicines11102705 (PMC10604872; doi:10.3390/biomedicines11102705)
Supplement: Supplementary file 1 [file biomedicines-11-02705-s001.zip]

Archive with 1 entries (1 files):
- biomedicines-2551189-supplementary.pdf
